# Supplementary material for: Microbiota Dysbiosis: A Key Modulator in Preeclampsia Pathogenesis and Its Therapeutic Potential
Source: Microorganisms. 2025 Jan 23;13(2):245. doi: 10.3390/microorganisms13020245 (PMC11857279; doi:10.3390/microorganisms13020245)
Supplement: Supplementary file 1 [file microorganisms-13-00245-s001.zip]

Archive with 3 entries (3 files):
- Figure S1. PRISMA microbiota.pdf
- Table S1.pdf
- Table S2.pdf
